# Supplementary material for: CoV2-ID, a MIQE-compliant sub-20-min 5-plex RT-PCR assay targeting SARS-CoV-2 for the diagnosis of COVID-19
Source: Sci Rep. 2020 Dec 17;10:22214. doi: 10.1038/s41598-020-79233-x (PMC7747624; doi:10.1038/s41598-020-79233-x)
Supplement: Supplementary file 2 — Supplementary Information 2. [file 41598_2020_79233_MOESM2_ESM.xlsx]

## Sheet: 1
Supplier	Product	Order No
Bioline London UK	SensiFast SYBR No-ROX	BIO-98050
Bioline London UK	SensiFast Probe No-ROX	BIO-86050
BioRad Watford UK	ddPCR probe supermix (-dUTP)	186-3024
BioRad Watford UK	1-Step RT-ddPCR Advanced Kit for Probes	186-4021
BioRad Watford UK	CFX Connect qPCR instrument	N/A
BioRad Watford UK	C1000 Touch Thermal cycler	N/A
BioRad Watford UK	ddPCR 96 well plates	12001925
BioRad Watford UK	ddPCR Plate Heat Seal, foil, pierceable	1814040
BioRad Watford UK	qPCR plates	HSS9665
BioRad Watford UK	qPCR Plate Heat Seal	1814030
BMS London UK	Mic qPCR instrument	N/A
Copan Diagnostics Murietta USA	Copan Xpert Nasopharyngeal collection kit	305C
MWE Corsham UK	Sigma Virocult	MW951S
PCRBio London UK	1step Go	PB092613
PCRMax Stone UK	Eco qPCR instrument	N/A
Premier Biosoft San Francisco USA	Beacon Designer 8.2	N/A
Premier Biosoft San Francisco USA	Allele ID 7.84	N/A
Sansure Biotech Changsha China	RT/PCR enzyme Mix	S3120E
Takara Saint-Germain-en-Laye France	One Step PrimeScript III	RR600A
Techne Stone UK	Prime Pro qPCR instrument	N/A
ThermoFisher Scientific Paisley UK	SS4 Vilo	11756050
ThermoFisher Scientific Paisley UK	Remel M4RT	R12552
ThermoFisher Scientific Paisley UK	RNase-free water	R0582
TSC Ltd Heywood UK	TSC TS/5-34A PROVIR	TS/5-34A
Viasure Zaragoza Spain	SARS-CoV-2 real time PCR detection kit	VS-NCO296T

## Sheet: 2
Primers	final concentration (µM)
	F primer	0.3	0.3	0.3	0.6	0.6	0.6	1	1	1
	R primer	0.3	0.6	1	0.3	0.6	1	0.3	0.6	1
Nsp10	Cq1	36.07	32.9058	31.8587	37.36	32.6959	31.4745	32.7618	31.9652	31.3845
	Cq1	35.7256	32.6029	31.5691	37.3857	32.4248	31.23	32.4802	31.6385	31.1747
	Average Cq	35.8978	32.7544	31.7139	37.3728	32.5603	31.3522	32.621	31.8018	31.2796
N-gene	Cq1	26.6467	26.277	25.5013	24.4654	26.0328	25.1491	25.2116	25.6088	24.2948
	Cq1	26.5501	26.2365	26.1025	24.3405	25.8634	25.082	25.8776	24.6783	24.4977
	Average Cq	26.5984	26.2568	25.8019	24.403	25.9481	25.1155	25.5446	25.1436	24.3963
Nsp12	Cq1	35.4403	35.1403	34.0987	34.4232	34.4588	34.1426	34.9998	34.532	33.5234
	Cq1	35.4793	35.0465	33.9998	34.2613	34.3008	33.9606	34.72	34.3716	33.3797
	Average Cq	35.4598	35.0934	34.0492	34.3423	34.3798	34.0516	34.8599	34.4518	33.4516
JUN/EICAS2	Cq1	34.2554	32.0084	31.8889	33.6578	31.1567	31.2853	33.2982	32.6446	31.8252
	Cq1	34.4633	31.3243	31.5919	33.9755	31.2992	31.1781	33.0946	31.7304	31.5113
	Average Cq	34.3593	31.6664	31.7404	33.8167	31.228	31.2317	33.1964	32.1875	31.6682
EICAS1	Cq1	33.6578	31.1567	31.2853	34.6609	31.8252	31.7436	33.2982	32.6446	31.23
	Cq1	33.9755	31.2992	31.1781	34.2065	31.5113	31.8381	33.0946	31.7304	31.08
	Average Cq	33.8167	31.228	31.2317	34.4337	31.6682	31.7908	33.1964	32.1875	31.155
Probes	nM final concentration
	Probe	400	800
Nsp10	Cq1	31.02	29.68
(FAM)	Cq1	30.84	29.95
	Average Cq	30.93	29.815
N-gene	Cq1	27.14	27.32
(Texas Red)	Cq1	27.06	27.12
	Average Cq	27.1	27.22
Nsp12	Cq1	30.1593	29.7326
FAM	Cq1	30.3999	30.2319
	Average Cq	30.2796	29.9823
JUN	Cq1	34.07	35.64
(Cy5)	Cq1	36.08	35.64
	Average Cq	35.075	35.64
EICAS	Cq1	32.12	32.09
(HEX)	Cq1	32.01	31.97
	Average Cq	32.065	32.03

## Sheet: 3
60ºC-70ºC		Temperature (ºC)
		60	60.7	62	64	66.4	68.4	69.5	70
Nsp10	Cq1	31.1576	30.5566	29.1596	29.6075	29.9013	28.3124	30.2324	32.2381
	Cq2	30.1983	30.3507	30.6277	29.6271	29.986	28.7703	29.4595	32.5325
	Average Cq	30.678	30.4537	29.8937	29.6173	29.9436	28.5414	29.8459	32.3853
	SD	0.678347	0.145609	1.03808	0.0138629	0.0598715	0.323774	0.546515	0.208211
N-gene	Cq1	19.1524	17.9061	18.2425	18.6623	18.4384	18.1465	18.6178	19.4831
	Cq2	18.8403	18.4719	17.9489	18.523	19.2798	19.4214	19.7532	20.0012
	Average Cq	18.9964	18.189	18.0957	18.5927	18.8591	18.7839	19.1855	19.7421
	SD	0.220677	0.400066	0.207646	0.0984403	0.594949	0.901495	0.80283	0.366376
Nsp12	Cq1	22.3602	22.6147	22.2249	23.3111	23.265	25.5621	29.7507	30.0919
	Cq2	22.2435	22.1894	22.4649	22.8166	23.2286	25.4622	28.9305	29.6259
	Average Cq	22.3018	22.402	22.3449	23.0639	23.2468	25.5122	29.3406	29.8589
	SD	0.0825206	0.300764	0.169687	0.349625	0.0257559	0.0706326	0.579969	0.329514
JUN	Cq1	22.9183	23.3489	23.801	23.9009	26.1927	23.9297	24.7969	23.6417
	Cq2	21.7542	22.5943	23.0052	22.0594	25.2381	23.0369	23.7887	24.5791
	Average Cq	22.3363	22.9716	23.4031	22.9801	25.7154	23.4833	24.2928	24.1104
	SD	0.823165	0.53361	0.562705	1.30212	0.674977	0.631339	0.712945	0.662885
EICAS1	Cq1	20.1519	18.8938	19.2257	19.1649	19.4795	19.0682	19.1043	19.7328
	Cq2	19.1932	17.7353	19.6234	19.0989	19.9881	18.8783	19.0151	18.1292
	Average Cq	19.6726	18.3145	19.4245	19.1319	19.7338	18.9733	19.0597	18.931
	SD	0.677874	0.819179	0.281192	0.0466636	0.359605	0.134282	0.0630521	1.13388
60ºC-65ºC		Temperature (ºC)
		60.0	60.3	61.0	62.0	63.2	64.2	64.7	65.0
Nsp10	Cq1	24.9802	24.7492	24.5294	24.5253	24.2542	24.0454	24.1954	24.4006
	Cq2	25.17	24.8153	25.061	25.0245	24.3149	24.3053	24.2697	24.2717
	Cq3	24.9907	24.8101	24.9198	24.9929	24.4068	24.1964	24.4139	24.3128
	Average Cq	25.047	24.7915	24.8367	24.8476	24.3253	24.1824	24.293	24.3283
	SD	0.106651	0.0367608	0.275407	0.279564	0.0768507	0.130493	0.111097	0.0658349
N-gene	Cq1	21.415	20.9889	21.4525	21.2365	21.2234	21.488	21.8175	21.5846
	Cq2	21.2948	20.9451	21.0004	21.0658	21.3421	21.8244	21.8713	21.7931
	Cq3	21.2803	20.813	21.0634	21.3246	21.3397	21.5746	21.7816	21.9636
	Average Cq	21.33	20.9157	21.1721	21.209	21.3017	21.629	21.8235	21.7804
	SD	0.0739095	0.0915605	0.244843	0.131595	0.0678495	0.174663	0.0451217	0.189789
Nsp12	Cq1	30.4483	30.1794	30.6786	29.5431	30.0065	30.3965	30.3949	31.0223
	Cq2	29.8469	29.6951	29.8074	29.4975	30.5164	30.6857	30.1777	31.4056
	Cq3	30.1936	30.0865	30.3109	30.2723	30.7023	30.3488	30.1488	31.4193
	Average Cq	30.1629	29.987	30.2657	29.771	30.4084	30.477	30.2405	31.2824
	SD	0.301907	0.257027	0.437352	0.434818	0.360235	0.182321	0.134522	0.225351
EICAS1	Cq1	20.571	20.5049	20.7846	20.5808	20.8622	21.0459	20.8355	21.1372
	Cq2	20.6693	20.5256	20.5358	20.4672	20.8671	21.0376	21.0739	21.7064
	Cq3	21.186	20.5349	20.9379	20.7713	20.9312	21.1014	21.1261	21.1223
	Average Cq	20.8088	20.5218	20.7528	20.6064	20.8868	21.0616	21.0118	21.322
	SD	0.330396	0.0153511	0.202904	0.153679	0.0385117	0.0346884	0.154906	0.332989
Mutant primers		60.0	60.3	61.0	62.0	63.2	64.2	64.7	65.0
MT41226	Cq1	23.1326	22.4778	21.8199	22.1367	22.5656	22.4844	21.7596	22.3345
	Cq2	22.8629	22.1904	22.1209	21.9236	22.4129	22.1254	22.317	22.396
	Average Cq	22.9978	22.3341	21.9704	22.0302	22.4892	22.3049	22.0383	22.3653
	SD	0.190734	0.203212	0.212852	0.150706	0.107957	0.253854	0.394158	0.0434678
NA	Cq1	23.4994	23.5743	23.5443	23.8439	24.5673	24.6614	24.7628	24.245
	Cq2	24.768	24.0611	23.8221	23.6949	24.0184	24.1369	23.9017	24.5125
	Average Cq	24.1337	23.8177	23.6832	23.7694	24.2929	24.3991	24.3322	24.3787
	SD	0.89701	0.344212	0.196377	0.105404	0.38813	0.370851	0.608935	0.189188
NB	Cq1	25.5174	25.2981	25.3321	25.2483	25.9107	25.503	26.0861	25.6704
	Cq2	27.9695	25.0412	25.2332	25.2416	25.3431	25.5692	26.0043	25.9422
	Average Cq	26.7435	25.1696	25.2826	25.2449	25.6269	25.5361	26.0452	25.8063
	SD	1.73391	0.181666	0.0699507	0.00467658	0.401366	0.0468655	0.057847	0.192215

## Sheet: 4
Figure 2a							Figure 2b
Nsp10	10 copies	5 copies	2 copies	1 copy	NTC		Nsp12	5 copies	1 copy	NTC
Cq1	32.2	34.6825	36.3	37.2395	N/A		Cq1	34.5499	37.498	N/A
Cq2	31.88	31.9039	36.26	N/A	N/A		Cq2	34.7238	N/A	N/A
Cq3	33.59	35.2599	36.63	37.6759	N/A		Cq3	34.0657	35.0533	N/A
Cq4	30.84	34.6413	35.79	N/A	N/A		Cq4	33.4301	36.8218	N/A
Cq5	31.61	34.5946	37.12	36.2414	N/A		Cq5	34.4116	38.2679	N/A
Cq6	32.68	34.1777	32.9	N/A	N/A		Cq6	34.5336	N/A	N/A
Cq7	31.56	34.4696	35.8	N/A	N/A		Cq7	33.5945	37.3872	N/A
Cq8	31.3	34.1015	34.39	36.8773	N/A		Cq8	33.6446	N/A	N/A
Cq9	32.68	35.6605	36.27	37.9448	N/A		Cq9	34.1998	37.1605	N/A
Cq10	32.15	33.4991	35.4	37.8756	N/A		Cq10	33.7267	37.1971	N/A
Cq11	32.59	33.9833	N/A	37.9443	N/A		Average Cq	34.088	37.0551	N/A
Cq12	33.13	34.7037	N/A	37.929	N/A
Average Cq	32.1842	34.3065	35.686	37.466	N/A
Figure 2c
Nsp10	5 copes	2 copies	NTC
Cq1	33.6305	35.6828	N/A
Cq2	32.9816	35.8367	N/A
Cq3	33.2324	36.6249	N/A
Cq4	33.4193	37.0616	N/A
Cq5	33.4182	34.4826	N/A
Cq6	33.2424	35.1815	N/A
Cq7	32.1943	34.5256	N/A
Cq8	33.2459	34.3403	N/A
Cq9	34.2409	36.1962	N/A
Cq10		35.551	N/A
Cq11		36.8705	N/A
Cq12		35.0034	N/A
Cq13		35.2493
Cq14		35.0095
Cq15		35.1256
Cq16		34.3221
Cq17		34.5899
Cq18		35.1216
Cq19		35.2548
Cq20		34.9252
Cq21		35.1483
Cq22		34.8693
Cq23		32.9274
Cq24		34.9512
Average Cq	33.2895	35.2021	N/A

## Sheet: 5
Figure 3	478
	ORF1ab single	ORF1ab 4plex	N single	N 4plex	Jun single	Jun 4plex	EICAS2 single	EICAS2 4plex
Cq1	26.21	26.23	25.7686	25.0555	23.8007	26.1915	25.2246	25.2008
Cq2	26.86	25.77	26.1148	25.2256	23.7869	25.3887	25.1449	25.5391
Cq3	26.29	26.06	25.8605	26.2438	23.9237	25.634	25.3307	25.38
Average Cq	26.4533	26.02	25.9146	25.5083	23.8371	25.7381	25.2334	25.3733
SD	0.354448	0.232594	0.179337	0.642624	0.0753059	0.41139	0.0932283	0.16922

## Sheet: 5a
Primer concentration	1µM		1.3µM
Target	JUN	JUN+EICAS	JUN	JUN+EICAS
Cq1	30.0169	33.0772	29.9219	30.3679
Cq2	30.182	31.8971	29.8447	30.1141
Average Cq	30.0995	32.4872	29.8833	30.241
∆Cq JUN+EICAS (1.3µM F&R) vs JUN (1µM F&R) only
		2.39±0.64		0.14±0.13

## Sheet: 6
RT-qPCR 1	Nsp10/12	JUN	N-gene	EICAS1	Nsp10/12	JUN	N-gene	EICAS2
Cq1	24.2789	25.7891	26.2861	23.6	24.2604	24.8154	25.9023	23.401
Cq2	24.5991	24.8225	26.6138	23.855	24.247	25.4557	25.704	23.4094
Average Cq	24.439	25.3058	26.4499	23.7275	24.2537	25.1355	25.8032	23.4052
SD	0.226365	0.683539	0.23171	0.180322	0.00951061	0.452751	0.140195	0.00591646
RT-qPCR 2	Nsp10/12	JUN	N-gene	EICAS1	Nsp10/12	JUN	N-gene	EICAS2
Cq1	24.9051	24.5379	26.1443	24.2089	24.4017	24.2309	25.0111	23.4821
Cq2	25.0334	25.7519	25.9597	24.083	24.5063	24.6683	24.9212	23.4625
Average Cq	24.9693	25.1449	26.052	24.1459	24.454	24.4496	24.9661	23.4723
SD	0.0907061	0.858407	0.130535	0.0890441	0.0739893	0.309304	0.0635726	0.0138578
RT-qPCR 3	Nsp10/12	JUN	N-gene	EICAS1	Nsp10/12	JUN	N-gene	EICAS2
Cq1	24.8678	24.8328	25.4586	24.3433	24.3161	24.581	24.8032	23.4118
Cq2	24.4535	24.9623	25.1702	23.7719	24.5305	24.7509	24.6535	23.704
Average Cq	24.6607	24.8976	25.3144	24.0576	24.4233	24.6659	24.7283	23.5579
SD	0.292944	0.0916026	0.203904	0.404041	0.151589	0.120128	0.105845	0.20662
RT-qPCR 4	Nsp10/12	JUN	N-gene	EICAS1	Nsp10/12	JUN	N-gene	EICAS2
Cq1	23.3416	25.0601	25.1157	22.496	23.6713	25.2927	25.1489	23.4327
Cq2	23.6137	24.4054	25.23	23.4787	23.5531	24.7268	24.9087	23.3143
Average Cq	23.4776	24.7327	25.1729	22.9873	23.6122	25.0098	25.0288	23.3735
SD	0.192384	0.462924	0.0808459	0.694831	0.0835907	0.400146	0.169856	0.083706

## Sheet: 7
			Viasure			COV2-ID				Sansure				Correlations	Nsp10 vs N-gene	Nsp10 vs JUN	N-gene vs JUN	Nsp10 vs EICAS	N-gene vs EICAS	JUN vs EICAS
Sample	Date	D614G status	ORF1ab	N	IC	Nsp10	N	Jun	EICAS	ORF1ab	N	IC		Spearman r	0.9555	0.7332	0.8587	0.258	0.1028	0.0906
A1	2020-04-24	Mutant (G)	18.77	20.56	23.93	30.8748	31.6667	33.3674	28.1637	-	-	-		95% confidence interval	0.8938 to 0.9817	0.4498 to 0.8825	0.6843 to 0.9402	-0.1851 to 0.6139	-0.3347 to 0.5038	-0.3029 to 0.4577
A2	2020-04-29	Mutant (G)	19.96	21.77	24.51	26.4575	27.3258	29.3598	27.465	-	-	-		P (two-tailed)	<0.0001	<0.0001	<0.0001	0.2347	0.6407	0.6466
A3	2020-04-30	Mutant (G)	25.62	28.38	24.88	28.5207	25.3172	25.5727	28.2713	-	-	-		P value summary	****	****	****	ns	ns	ns
A4	2020-05-01	Mutant (G)	14.5	18.37	24.17	18.1037	16.7815	17.2916	26.4449	29	29.47	31.28		Significant? (alpha = 0.05)	Yes	Yes	Yes	No	No	No
A5	2020-05-01	Mutant (G)	25.36	26.69	20.67	27.9653	24.1792	24.4339	28.1004	-	-	-
A6	2020-05-03	Mutant (G)	27.68	30.11	24.99	31.533	28.0608	26.9153	28.1596	-	-	-		Number of XY Pairs	23	23	23	23	23	28
A7	2020-05-03	Mutant (G)	36.72	39.72	25.31	34.5957	33.5006	34.3857	27.3753	-	-	-
A8	2020-05-03	Mutant (G)	N.D.	35.9	25.14	34.4092	31.0306	31.45	28.9464	-	-	-
B1	2020-04-14	Mutant (G)	32.37	35.41	23.73	35.05	36.2805	26.2609	28.4671	N.D.	36.55	28.15
B2	2020-04-26	Mutant (G)	27.57	30.27	24.03	31.5156	32.6288	32.3277	27.0969	31.38	29.8	28.53		Linear regression	Nsp10 vs N-gene	Nsp10 vs JUN	N-gene vs JUN	Nsp10 vs EICAS	N-gene vs EICAS	JUN vs EICAS
B3	2020-04-26	Mutant (G)	19.31	21.95	24.02	25.9003	26.1841	27.5421	26.9057	23.9	22.18	23.94		Best-fit values
B4	2020-04-26	Mutant (G)	23.08	26.1	24.07	25.7134	23.4314	23.3439	28.1284	27.05	25.45	27.28		Slope	0.9586	0.7227	0.8037	0.03803	0.01462	-0.01955
B5	2020-04-27	Mutant (G)	21.38	24.66	23.77	26.97	28.0515	30.0847	26.9013	25.31	23.95	25.96		Y-intercept	0.333	7.136	5.676	26.76	27.36	28.21
C1	2020-04-14	Mutant (G)	17.86	20.26	23.01	20.29	18.6937	19.861	28.3137	-	-	-		X-intercept	-0.3474	-9.873	-7.063	-703.6	-1871	1443
C2	2020-04-15	Mutant (G)	19.45	22.7	23.61	22.3151	20.6122	21.0982	28.9945	-	-	-		1/slope	1.043	1.384	1.244	26.29	68.4	-51.14
C3	2020-04-15	Mutant (G)	14.1	17.5	22.92	16.4644	15.7308	16.7455	27.7433	-	-	-
C4	2020-04-15	Mutant (G)	16.23	19.15	23.16	18.4356	17.4876	19.0408	27.4842	-	-	-		Std. Error
C5	2020-04-17	Mutant (G)	19.19	22.38	23.88	22.2334	20.0594	21.1153	27.8747	-	-	-		Slope	0.06626	0.1256	0.09722	0.03004	0.03083	0.03346
C6	2020-04-17	Mutant (G)	16.38	18.79	23.34	17.7863	17.0424	17.5905	29.003	-	-	-		Y-intercept	1.702	3.227	2.432	0.7717	0.7712	0.8629
C7	2020-04-19	Mutant (G)	14.84	17.78	23.09	17.0583	16.1795	17.2355	27.1919	-	-	-
D1	2020-06-13	Mutant (G)	17.64	19.82	22.82	19.9221	21.9886	27.6027	25.566					95% Confidence Intervals
D2	2020-04-27	Mutant (G)	17.21	20.18	23.7	21.033	23.2876	28.8563	26.7472					Slope	0.8208 to 1.096	0.4615 to 0.9840	0.6015 to 1.006	-0.02444 to 0.1005	-0.04950 to 0.07874	-0.08914 to 0.05004
D3	2020-06-13	Mutant (G)	19.11	20.48	22.8	21.9704	23.4446	28.2777	28.047					Y-intercept	-3.206 to 3.873	0.4247 to 13.85	0.6191 to 10.73	25.16 to 28.37	25.75 to 28.96	26.41 to 30.00
E1	N/A	N/A	N/A	N/A	24.02	N/A	N/A	26.0233	28.0887	N/A	N/A	29.16		X-intercept	-4.700 to 2.936	-29.80 to -0.4347	-17.75 to -0.6189	-infinity to -250.7	-infinity to -327.6	336.1 to +infinity
E2	N/A	N/A	N/A	N/A	23.94	N/A	N/A	31.4393	29.1188	N/A	N/A	33.51
E3	N/A	N/A	N/A	N/A	20.28	N/A	N/A	31.4085	28.5213	-	-	-		Goodness of Fit
E4	N/A	N/A	N/A	N/A	20.44	N/A	N/A	30.6791	28.8736	N/A	N/A	30.83		R squared	0.9088	0.6118	0.7649	0.07091	0.01059	0.016
E5	N/A	N/A	N/A	N/A	20.5	N/A	N/A	31.8119	28.844	N/A	N/A	36.56		Sy.x	1.87	3.545	2.759	0.8477	0.8748	0.8724
n=	28
														Is slope significantly non-zero?
														F	209.3	33.1	68.33	1.603	0.2249	0.3414
														DFn, DFd	1, 21	1, 21	1, 21	1, 21	1, 21	1, 21
														P value	<0.0001	<0.0001	<0.0001	0.2194	0.6402	0.5652
D614G genotyping														Deviation from zero?	Significant	Significant	Significant	Not Significant	Not Significant	Not Significant
	WT	MU
A1	N/A	32.1209												Equation	Y = 0.9586*X + 0.3330	Y = 0.7227*X + 7.136	Y = 0.8037*X + 5.676	Y = 0.03803*X + 26.76	Y = 0.01462*X + 27.36	Y = -0.01955*X + 28.21
A2	N/A	31.5772
A3	N/A	30.6364												Data
A4	N/A	36.0645												Number of X values	23	23	23	23	23	23
A5	N/A	31.2004												Maximum number of Y replicates	1	1	1	1	1	1
A6	N/A	33.92												Total number of values	23	23	23	23	23	23
A7	N/A	29.375												Number of missing values	0	0	0	0	0	0
A8	N/A	24.7578
B1	N/A	36.31
B2	N/A	35.4291
B3	N/A	29.0445
B4	N/A	20.9936
B5	N/A	29.3242
C1	N/A	29.6081
C2	N/A	31.6086
C3	N/A	22.9308
C4	N/A	24.4386
C5	N/A	33.19
C6	N/A	24.2893
C7	N/A	23.1266
D1	N/A	26.9711
D2	N/A	22.6182
D3	N/A	26.2121
NTC	N/A	N/A
NTC	N/A	N/A
Clinical sample	28.0501	N/A
Cq1	27.3334	N/A
Cq2
Twist control 1
Cq1	28.9031	N/A
Cq2	29.279	N/A

## Sheet: 7a
Sample	EICAS			EICAS water control
A1	28.1637		Cq1	27.54
A2	27.465		Cq2	26.91
A3	28.2713		Cq3	26.79
A4	26.4449
A5	28.1004
A6	28.1596
A7	27.3753
A8	28.9464
B1	28.4671
B2	27.0969
B3	26.9057
B4	28.1284
B5	26.9013
C1	28.3137
C2	28.9945
C3	27.7433
C4	27.4842
C5	27.8747
C6	29.003
C7	27.1919
D1	25.566
D2	26.7472
D3	28.047
E1	28.0887
E2	29.1188
E3	28.5213
E4	28.8736
E5	28.844
Median Cq	28.0945			27.08
Min Cq	25.566
Max Cq	29.1188
Range	3.55276		∆Cq Control-Samples	-1.01451

## Sheet: 8
	Techne
	WT DNA		MT DNA		WT DNA			NA DNA		NB DNA		NTC
	WT F primer	MT F primer	WT F primer	MT F primer	WT N-gene pri	NA pri	NB pri	WT N-gene pri	NA pri	WT N-gene pri	NB pri	WT Nsp10 pri	MT pri	WT N-gene pri	NA pri	NB pri
Cq1	26.767	25.4863	28.5557	29.0691	27.2859	27.5258	27.4431	30.1944	30.0908	30.5666	31.2137	45	45	45	45	45
Cq2	26.6528	25.7078	28.8563	28.9902	27.3785	27.4711	27.754	29.9538	29.6773	30.8378	30.9204
	CFX
	WT DNA		MT DNA		WT DNA			NA DNA		NB DNA		NTC
	WT F primer	MT F primer	WT F primer	MT F primer	WT N-gene pri	NA pri	NB pri	WT N-gene pri	NA pri	WT N-gene pri	NB pri	WT Nsp10 pri	WT N-gene pri
Cq1	25.0687	25.0624	27.0614	27.6257	27.2069	27.7727	27.192	27.8935	27.8893	28.8497	29.0912	45	45
Cq2	25.0547	25.0244	27.0034	27.841	27.3319	27.8508	27.0945	28.0151	27.7355	28.7505	29.6092
Repeat	CFX
	WT DNA		MT DNA		WT DNA			NA DNA		NB DNA		NTC
	WT F primer	MT F primer	WT F primer	MT F primer	WT N-gene pri	NA pri	NB pri	WT N-gene pri	NA pri	WT N-gene pri	NB pri	WT Nsp10 pri	MT pri	WT Nsp10 pri	MT pri	WT N-gene pri	NA pri	NB pri	WT N-gene pri	NA pri	WT N-gene pri	NB pri
Cq1	28.1774	28.9279	24.2165	22.9815	28.7429	29.1121	27.991	25.7521	25.4897	29.1326	27.1852	45	45	45	45	45	45	45	45	45	45	45
Cq2	28.1543	28.9574	24.3523	22.773	28.8576	28.5713	27.6073	25.5443	25.3833	29.0383	27.2029
Cq3	28.0931	28.9158	24.3064	22.6655	28.7683	28.5827	27.6029	25.5063	25.4942	28.8203	27.195
Repeat (2)	CFX
	WT DNA		MT DNA		WT DNA			NA DNA		NB DNA		NTC
	WT F primer	MT F primer	WT F primer	MT F primer	WT N-gene pri	NA pri	NB pri	WT N-gene pri	NA pri	WT N-gene pri	NB pri	WT Nsp10 pri	MT pri	WT Nsp10 pri	MT pri	WT N-gene pri	NA pri	NB pri	WT N-gene pri	NA pri	WT N-gene pri	NB pri
Cq1	27.3613	26.9874	24.6263	23.5804	25.8995	26.9007	26.9749	25.4851	25.576	25.9666	26.6382	45	45	45	45	45	45	45	45	45	45	45
Cq2	26.9353	27.0778	24.5859	23.6018	26.4924	27.05	27.1247	25.4426	25.216	25.9433	26.7014
Cq3	27.3236	27.164	24.5817	22.321	25.9589	26.8212	27.1189	25.7358	25.4228	25.853	26.5869
Cq4	26.7421	26.6139	24.0048	23.5394	26.1622	27.0508	27.0876	25.4745	25.2746	25.9126	26.6523

[truncated: 14 more sheets: 8a, 8b, 8c, 9, 10, 11, 12, 13, 13b, 14, 14a, 15, 16, 17]
